# Supplementary material for: CHD3 helicase domain mutations cause a neurodevelopmental syndrome with macrocephaly and impaired speech and language
Source: Nat Commun. 2018 Nov 5;9:4619. doi: 10.1038/s41467-018-06014-6 (PMC6218476; doi:10.1038/s41467-018-06014-6)
Supplement: Supplementary file 5 — Supplementary Data 2 [file 41467_2018_6014_MOESM5_ESM.xlsx]

## Sheet: ATPase experiments
ATPase experiments
Condition: No substrate (low salt dialysis buffer)
	Biological replicate 1											Biological replicate 2
	Technical replicate 1			Technical replicate 2			Technical replicate 3					Technical replicate 1			Technical replicate 2			Technical replicate 3
Protein added	Pi signal	ATP signal	% ATP hydrolyzed	Pi signal	ATP signal	% ATP hydrolyzed	Pi signal	ATP signal	% ATP hydrolyzed			Pi signal	ATP signal	% ATP hydrolyzed	Pi signal	ATP signal	% ATP hydrolyzed	Pi signal	ATP signal	% ATP hydrolyzed
none	450829	22955098	1.92613	781378	38141456	2.00751	608596	42911047	1.39844			109794	23764730	0.459881	56320.4	3958852	1.40269	550255	28181849	1.91512
WT	1815159	43505547	4.00514	2054592	43775697	4.48304	1824789	45279849	3.87391			981874	36301200	2.63357	86135.8	4398468	1.9207	1339811	39801357	3.25662
L915F	-	-	-	-	-	-	-	-	-			1502703	27269387	5.22278	21592.2	3975977	0.540133	2141662	35502036	5.6893
R1121P	1289071	48717158	2.57782	1613537	37983472	4.0749	854934	43908424	1.9099			492579	33516902	1.44836	95487.6	3891951	2.39471	701521	44365173	1.55663
N1159K	1646732	58349988	2.7447	2086751	51759768	3.87537	994785	46239168	2.10608			512074	34684073	1.45492	95150.8	4379495	2.12644	813717	42832177	1.86436
R1172Q	67759.3	4010341	1.66154	1467222	67989077	2.11244	1467222	67989077	2.11244			510572	38263746	1.31678	72514.5	4343277	1.64216	800757	46589031	1.68972
R1187P	92270.4	2878083	3.10638	2481168	51785213	4.5722	2481168	51785213	4.5722			1342144	35629553	3.63019	167839	4272382	3.77996	2015196	41747139	4.60486
Condition: Nucleosome core particle (NCP) substrate
	Biological replicate 1											Biological replicate 2
	Technical replicate 1			Technical replicate 2			Technical replicate 3					Technical replicate 1			Technical replicate 2			Technical replicate 3
Protein added	Pi signal	ATP signal	% ATP hydrolyzed	Pi signal	ATP signal	% ATP hydrolyzed	Pi signal	ATP signal	% ATP hydrolyzed			Pi signal	ATP signal	% ATP hydrolyzed	Pi signal	ATP signal	% ATP hydrolyzed	Pi signal	ATP signal	% ATP hydrolyzed
none	474744	40284641	1.16475	2709514	54509594	4.73533	1185008	27461026	4.13673			96966.5	11688743	0.822747	91290.5	12405899	0.730488	138167	20666565	0.664114
WT	14290770	25399034	36.0061	30179053	39616779	43.239	9404246	12845585	42.2666			5998539	5503842	52.1504	5279814	6854677	43.5108	9541092	8063503	54.1966
L915F	-	-	-	-	-	-	-	-	-			7367733	4499768	62.0833	7895697	4272774	64.8865	14094770	4365959	76.35
R1121P	1883122	44464503	4.06304	3508021	72877625	4.59251	1228141	28392875	4.14618			497439	11977711	3.98744	509738	11517465	4.23821	894035	19658826	4.34993
N1159K	17037595	31991007	34.7503	26568271	57537176	31.5892	11165753	21144089	34.5584			5404499	6817964	44.2178	5488056	7672017	41.7023	8010420	7525860	51.5594
R1172Q	3316687	21844334	13.1818	5382101	34952736	13.3436	1026847	8042588	11.3221			1537498	10461227	12.8138	1404797	11320495	11.0394	2476280	15934123	13.4504
R1187P	10195817	14462966	41.3476	15643796	26510587	37.1107	2735912	5570133	32.9388			4459257	7475573	37.3634	5492375	7589798	41.9837	8014375	9423118	45.9606
Condition: DNA substrate
	Biological replicate 1											Biological replicate 2
	Technical replicate 1			Technical replicate 2			Technical replicate 3					Technical replicate 1			Technical replicate 2			Technical replicate 3
Protein added	Pi signal	ATP signal	% ATP hydrolyzed	Pi signal	ATP signal	% ATP hydrolyzed	Pi signal	ATP signal	% ATP hydrolyzed			Pi signal	ATP signal	% ATP hydrolyzed	Pi signal	ATP signal	% ATP hydrolyzed	Pi signal	ATP signal	% ATP hydrolyzed
none	1676091	90146565	1.82536	812123	28544816	2.76638	665974	32438303	2.01175			32525.3	2362003	1.35832	97932.7	12515024	0.776445	159899	15862452	0.997973
wild-type	15735520	64058268	19.7202	10190672	38089054	21.1076	5080088	19709642	20.4927			439505	1687796	20.6602	2575815	11282805	18.5864	3044928	10899638	21.8359
L915F	-	-	-	-	-	-	-	-	-			945938	1536476	38.1056	4592986	8113540	36.1467	6603525	9523092	40.948
R1121P	2188768	70894819	2.99488	1557840	42654514	3.52354	815785	23744778	3.32152			70371.2	2471046	2.76898	477513	12790335	3.59903	516971	17104579	2.93375
N1159K	3325534	68659046	4.61979	3185550	50525307	5.93092	1344663	24117468	5.28103			173855	2393517	6.77171	835837	12591968	6.22467	1510377	16385945	8.43959
R1172Q	846385	16243863	4.95244	2445290	30025999	7.53062	687366	12418862	5.24458			119580	2343024	4.85585	653197	12002283	5.16137	840564	14562366	5.45717
R1187P	3508966	14732133	19.2366	7709523	31937095	19.4456	2352828	10879408	17.781			563948	2065631	21.4463	3025726	8989282	25.1829	4316009	11408734	27.4472
Additional ATPase experiments for L915F mutant											Additional ATPase experiments for W1158R mutant
Condition: No substrate (low salt dialysis buffer)											Condition: No substrate (low salt dialysis buffer)
	Biological replicate 1											Biological replicate 1
	Technical replicate 1			Technical replicate 2			Technical replicate 3					Technical replicate 1			Technical replicate 2			Technical replicate 3
Protein added	Pi signal	ATP signal	% ATP hydrolyzed	Pi signal	ATP signal	% ATP hydrolyzed	Pi signal	ATP signal	% ATP hydrolyzed		Protein added	Pi signal	ATP signal	% ATP hydrolyzed	Pi signal	ATP signal	% ATP hydrolyzed	Pi signal	ATP signal	% ATP hydrolyzed
none	898675	9.80389e+07	0.908325	1.82694e+06	9.23798e+07	1.93929	590000	4.34048e+07	1.34107		none	8.31746e+08	6.78823e+07	7.54559	1.22818e+09	6.85489e+07	5.28628	1.5234e+09	1.11434e+08	6.81623
WT	3.79772e+06	8.84486e+07	4.11693	3.85452e+06	9.92884e+07	3.73706	2.24036e+06	5.13082e+07	4.18379		WT	1.09549e+09	1.21486e+08	9.9826	1.18133e+09	1.26426e+08	9.66744	1.6631e+09	2.28391e+08	12.0747
L915F	6.86068e+06	1.16097e+08	5.57972	5.15082e+06	1.126e+08	4.37433	3.05791e+06	4.75704e+07	6.03991		W1158R	1.4128e+09	1.70665e+08	10.7779	1.2162e+09	1.63353e+08	11.841	1.62943e+09	3.15248e+08	16.2108
Condition: Nucleosome Core Particle (NCP) substrate											Condition: Nucleosome Core Particle (NCP) substrate
	Biological replicate 1											Biological replicate 1
	Technical replicate 1			Technical replicate 2			Technical replicate 3					Technical replicate 1			Technical replicate 2			Technical replicate 3
Protein added	Pi signal	ATP signal	% ATP hydrolyzed	Pi signal	ATP signal	% ATP hydrolyzed	Pi signal	ATP signal	% ATP hydrolyzed		Protein added	Pi signal	ATP signal	% ATP hydrolyzed	Pi signal	ATP signal	% ATP hydrolyzed	Pi signal	ATP signal	% ATP hydrolyzed
none	-	-	-	-	-	-	-	-	-		none	9.28526e+08	7.1355e+07	7.13634	1.61762e+09	9.38935e+07	5.48598	1.38182e+09	1.24277e+08	8.2516
WT	4.11163e+07	4.82252e+07	46.0215	3.84526e+07	7.98722e+07	32.4975	2.50171e+07	2.80286e+07	47.1614		WT	7.26445e+08	5.1223e+08	41.3531	1.311e+09	6.00347e+08	31.4096	1.21615e+09	6.4882e+08	34.7898
L915F	7.08321e+07	6.90358e+07	50.6421	6.02259e+07	6.32122e+07	48.7904	2.8268e+07	2.73057e+07	50.8657		W1158R	6.13551e+08	5.45765e+08	47.0765	1.14332e+09	6.42856e+08	35.9907	1.27744e+09	7.19736e+08	36.0378
Condition: DNA substrate											Condition: DNA substrate
	Biological replicate 1											Biological replicate 1
	Technical replicate 1			Technical replicate 2			Technical replicate 3					Technical replicate 1			Technical replicate 2			Technical replicate 3
Protein added	Pi signal	ATP signal	% ATP hydrolyzed	Pi signal	ATP signal	% ATP hydrolyzed	Pi signal	ATP signal	% ATP hydrolyzed		Protein added	Pi signal	ATP signal	% ATP hydrolyzed	Pi signal	ATP signal	% ATP hydrolyzed	Pi signal	ATP signal	% ATP hydrolyzed
none	-	-	-	-	-	-	-	-	-		none	1.243e+09	7.35809e+07	5.58879	1.6789e+09	9.65026e+07	5.43554	1.3862e+09	1.09878e+08	7.34442
WT	1.73151e+07	7.24318e+07	19.2932	2.16017e+07	9.05257e+07	19.2653	1.07e+07	4.61696e+07	18.815		WT	9.38591e+08	2.70024e+08	22.3416	1.51495e+09	3.22706e+08	17.5607	1.48543e+09	4.75473e+08	24.2476
L915F	2.44281e+07	5.69206e+07	30.0289	3.17235e+07	8.7529e+07	26.602	1.44954e+07	3.38633e+07	29.9747		W1158R	9.20775e+08	2.58736e+08	21.9359	1.55134e+09	3.36696e+08	17.8332	1.3731e+09	4.33411e+08	23.9916

## Sheet: Mixing experiments
Mixing ATPase experiments
Condition: Nucleosome Core Particle (NCP) substrate
	Biological replicate 1
	Technical replicate 1			Technical replicate 2			Technical replicate 3
Protein added	Pi signal	ATP signal	% ATP hydrolyzed	Pi signal	ATP signal	% ATP hydrolyzed	Pi signal	ATP signal	% ATP hydrolyzed
none	-	-	-	1777555	92961690	1.87626	536352	60588080	0.877476
WT 25 nM	45861680	42283691	52.0296	47699328	45300694	51.2896	-	-	-
WT 12.5 nM	34337468	52200005	39.6793	31756108	67594372	31.9637	-	-	-
WT/L915F	56262938	26981627	67.5875	57331050	33338287	63.2309	40596295	26105641	60.8622
WT/R1121P	34440954	52279810	39.7148	29595631	63184240	31.8988	17928004	37853501	32.1397
WT/N1159K	48180689	34687342	58.1415	40572123	36804928	52.4343	31210626	29269142	51.6051
WT/R1172Q	31382429	42991534	42.1955	27832540	58356728	32.2923	20680709	41793144	33.103
WT/R1187P	45986670	39002007	54.1092	26621888	33589304	44.2142	18422402	19005908	49.2205
